# Supplementary material for: Concordance between somatic copy number loss and down-regulated expression: A pan-cancer study of cancer predisposition genes
Source: Sci Rep. 2016 Dec 8;6:37358. doi: 10.1038/srep37358 (PMC5144096; doi:10.1038/srep37358)
Supplement: Supplementary Table S1 [file srep37358-s2.xls]

## Sheet: S1
Supplementary Table S1. The 128 human CPGs with frequent copy number loss (CNL)
Gene ID	Official symbol	The number of samples with CNLs	The number of samples with CNGs	Ratio for the samples with CNLs and CNGs
100144748	KLLN	211	5	42.2
1029	CDKN2A	977	27	36.1852
1030	CDKN2B	964	27	35.7037
5728	PTEN	259	8	32.375
59	ACTA2	80	3	26.6667
355	FAS	79	3	26.3333
5133	PDCD1	25	1	25
4507	MTAP	746	30	24.8667
200942	KLHDC8B	19	1	19
9562	MINPP1	85	5	17
8795	TNFRSF10B	143	12	11.9167
4543	MTNR1A	68	6	11.3333
8864	PER2	22	2	11
11186	RASSF1	22	2	11
8797	TNFRSF10A	142	13	10.9231
4824	NKX3-1	139	13	10.6923
3451	IFNA17	368	35	10.5143
2876	GPX1	21	2	10.5
4089	SMAD4	94	9	10.4444
5071	PARK2	166	16	10.375
5520	PPP2R2A	133	13	10.2308
1571	CYP2E1	50	5	10
406941	MIR149	20	2	10
7057	THBS1	26	3	8.66667
11178	LZTS1	137	16	8.5625
11201	POLI	56	7	8
54658	UGT1A1	16	2	8
836	CASP3	52	7	7.42857
2771	GNAI2	22	3	7.33333
8932	MBD2	58	8	7.25
162681	C18orf54	57	8	7.125
6794	STK11	28	4	7
7098	TLR3	62	9	6.88889
1673	DEFB4A	135	20	6.75
51684	SUFU	13	2	6.5
1294	COL7A1	19	3	6.33333
701	BUB1B	24	4	6
1028	CDKN1C	12	2	6
5002	SLC22A18	12	2	6
157570	ESCO2	124	21	5.90476
79648	MCPH1	161	28	5.75
5108	PCM1	137	24	5.70833
5157	PDGFRL	131	23	5.69565
6929	TCF3	28	5	5.6
4481	MSR1	144	26	5.53846
10984	KCNQ1OT1	11	2	5.5
7157	TP53	33	6	5.5
2294	FOXF1	27	5	5.4
129563	DIS3L2	16	3	5.33333
9258	MFHAS1	141	27	5.22222
3606	IL18	26	5	5.2
51741	WWOX	196	38	5.15789
4601	MXI1	25	5	5
9	NAT1	130	26	5
1630	DCC	84	17	4.94118
10	NAT2	130	27	4.81481
3482	IGF2R	33	7	4.71429
55135	WRAP53	33	7	4.71429
1586	CYP17A1	14	3	4.66667
7424	VEGFC	37	8	4.625
239	ALOX12	23	5	4.6
6648	SOD2	32	7	4.57143
729230	CCR2	18	4	4.5
1234	CCR5	18	4	4.5
8289	ARID1A	13	3	4.33333
1991	ELANE	26	6	4.33333
26585	GREM1	26	6	4.33333
4255	MGMT	30	7	4.28571
166968	MIER3	42	10	4.2
22909	FAN1	29	7	4.14286
6462	SHBG	29	7	4.14286
10666	CD226	62	15	4.13333
5888	RAD51	24	6	4
1200	TPP1	12	3	4
657	BMPR1A	35	9	3.88889
7704	ZBTB16	31	8	3.875
4214	MAP3K1	37	10	3.7
10395	DLC1	149	41	3.63415
54575	UGT1A10	18	5	3.6
54577	UGT1A7	18	5	3.6
55505	NOP10	31	9	3.44444
3265	HRAS	17	5	3.4
6392	SDHD	27	8	3.375
8314	BAP1	20	6	3.33333
57492	ARID1B	39	12	3.25
3784	KCNQ1	13	4	3.25
4586	MUC5AC	13	4	3.25
7486	WRN	113	35	3.22857
1012	CDH13	72	24	3
1557	CYP2C19	15	5	3
2074	ERCC6	6	2	3
463	ZFHX3	35	12	2.91667
80169	CTC1	23	8	2.875
51196	PLCE1	20	7	2.85714
3294	HSD17B2	28	10	2.8
6455	SH3GL1	19	7	2.71429
54106	TLR9	19	7	2.71429
116840	CNTROB	27	10	2.7
658	BMPR1B	16	6	2.66667
79695	GALNT12	24	9	2.66667
84445	LZTS2	13	5	2.6
4157	MC1R	26	10	2.6
5519	PPP2R1B	26	10	2.6
54790	TET2	13	5	2.6
2531	KDSR	56	22	2.54545
64318	NOC3L	15	6	2.5
407041	MIR34B	27	11	2.45455
407042	MIR34C	27	11	2.45455
6318	SERPINB4	51	21	2.42857
342184	FMN1	36	15	2.4
283120	H19	12	5	2.4
79633	FAT4	19	8	2.375
3145	HMBS	28	12	2.33333
23365	ARHGEF12	27	12	2.25
2175	FANCA	27	12	2.25
5921	RASA1	27	12	2.25
7161	TP73	9	4	2.25
125	ADH1B	15	7	2.14286
126	ADH1C	15	7	2.14286
5783	PTPN13	21	10	2.1
4437	MSH3	23	11	2.09091
4088	SMAD3	27	13	2.07692
120376	COLCA2	26	13	2
84142	FAM175A	14	7	2
3481	IGF2	10	5	2
4477	MSMB	2	1	2
8031	NCOA4	2	1	2
5338	PLD2	20	10	2
