# Supplementary material for: Concordance between somatic copy number loss and down-regulated expression: A pan-cancer study of cancer predisposition genes
Source: Sci Rep. 2016 Dec 8;6:37358. doi: 10.1038/srep37358 (PMC5144096; doi:10.1038/srep37358)
Supplement: Supplementary Table S2 [file srep37358-s3.xls]

## Sheet: S2
Supplementary Table S2. The significantly enriched Gene Ontology (GO) annotations in the 128 human CPGs with frequent CNLs
Annotation source	Functional term	Proportion of annotated to all 128 CPGs	P-value	Q-value
GOTERM_BP_ALL	GO:0048522~positive regulation of cellular process	46	6.03e-14	1.03e-10
GOTERM_BP_ALL	GO:0042127~regulation of cell proliferation	30	3.91e-13	6.66e-10
GOTERM_BP_ALL	GO:0048518~positive regulation of biological process	47	4.18e-13	7.12e-10
GOTERM_BP_ALL	GO:0042981~regulation of apoptosis	28	2.6e-11	4.43e-08
GOTERM_BP_ALL	GO:0043067~regulation of programmed cell death	28	3.26e-11	5.56e-08
GOTERM_BP_ALL	GO:0010941~regulation of cell death	28	3.55e-11	6.05e-08
GOTERM_BP_ALL	GO:0010646~regulation of cell communication	31	6.57e-11	1.12e-07
GOTERM_BP_ALL	GO:0048523~negative regulation of cellular process	38	3.74e-10	6.38e-07
GOTERM_BP_ALL	GO:0051174~regulation of phosphorus metabolic process	21	4.48e-10	7.63e-07
GOTERM_BP_ALL	GO:0019220~regulation of phosphate metabolic process	21	4.48e-10	7.63e-07
GOTERM_BP_ALL	GO:0050790~regulation of catalytic activity	27	4.55e-10	7.74e-07
GOTERM_BP_ALL	GO:0009966~regulation of signal transduction	27	1.01e-09	1.72e-06
GOTERM_BP_ALL	GO:0008285~negative regulation of cell proliferation	18	1.45e-09	2.46e-06
GOTERM_BP_ALL	GO:0065009~regulation of molecular function	28	1.69e-09	2.88e-06
GOTERM_BP_ALL	GO:0008637~apoptotic mitochondrial changes	8	2.5e-09	4.26e-06
GOTERM_BP_ALL	GO:0008219~cell death	24	2.63e-09	4.48e-06
GOTERM_BP_ALL	GO:0016265~death	24	3e-09	5.11e-06
GOTERM_BP_ALL	GO:0006915~apoptosis	22	3.18e-09	5.41e-06
GOTERM_BP_ALL	GO:0012501~programmed cell death	22	4.13e-09	7.04e-06
GOTERM_BP_ALL	GO:0048519~negative regulation of biological process	38	4.38e-09	7.46e-06
GOTERM_BP_ALL	GO:0042325~regulation of phosphorylation	19	1.03e-08	1.76e-05
GOTERM_BP_ALL	GO:0006917~induction of apoptosis	16	1.56e-08	2.66e-05
GOTERM_BP_ALL	GO:0012502~induction of programmed cell death	16	1.63e-08	2.77e-05
GOTERM_BP_ALL	GO:0051338~regulation of transferase activity	17	1.67e-08	2.84e-05
GOTERM_BP_ALL	GO:0043065~positive regulation of apoptosis	18	1.98e-08	3.37e-05
GOTERM_BP_ALL	GO:0043068~positive regulation of programmed cell death	18	2.19e-08	3.73e-05
GOTERM_BP_ALL	GO:0010942~positive regulation of cell death	18	2.35e-08	4e-05
GOTERM_BP_ALL	GO:0045859~regulation of protein kinase activity	16	4.24e-08	7.22e-05
GOTERM_BP_ALL	GO:0065008~regulation of biological quality	32	6e-08	0.000102
GOTERM_BP_ALL	GO:0043549~regulation of kinase activity	16	6.64e-08	0.000113
GOTERM_BP_ALL	GO:0048731~system development	41	1.13e-07	0.000193
GOTERM_BP_ALL	GO:0016043~cellular component organization	42	2.53e-07	0.000432
GOTERM_BP_ALL	GO:0009893~positive regulation of metabolic process	24	2.56e-07	0.000436
GOTERM_BP_ALL	GO:0010604~positive regulation of macromolecule metabolic process	23	3.07e-07	0.000522
GOTERM_BP_ALL	GO:0051239~regulation of multicellular organismal process	24	3.47e-07	0.000591
GOTERM_BP_ALL	GO:0048856~anatomical structure development	42	3.49e-07	0.000595
GOTERM_BP_ALL	GO:0001836~release of cytochrome c from mitochondria	6	4.02e-07	0.000684
GOTERM_BP_ALL	GO:0031325~positive regulation of cellular metabolic process	23	4.82e-07	0.000821
GOTERM_BP_ALL	GO:0050793~regulation of developmental process	20	5.54e-07	0.000944
GOTERM_BP_ALL	GO:0032502~developmental process	47	9.89e-07	0.00168523
GOTERM_BP_ALL	GO:0007050~cell cycle arrest	9	1.02e-06	0.0017388
GOTERM_BP_ALL	GO:0001952~regulation of cell-matrix adhesion	6	1.54e-06	0.00261824
GOTERM_BP_ALL	GO:0043085~positive regulation of catalytic activity	17	1.57e-06	0.00267797
GOTERM_BP_ALL	GO:0040012~regulation of locomotion	11	1.76e-06	0.00300131
GOTERM_BP_ALL	GO:0042221~response to chemical stimulus	27	1.98e-06	0.00337867
GOTERM_BP_ALL	GO:0043281~regulation of caspase activity	8	2.05e-06	0.00349301
GOTERM_BP_ALL	GO:0009967~positive regulation of signal transduction	13	2.12e-06	0.00361102
GOTERM_BP_ALL	GO:0043066~negative regulation of apoptosis	14	2.42e-06	0.00412094
GOTERM_BP_ALL	GO:0048513~organ development	32	2.48e-06	0.00422512
GOTERM_BP_ALL	GO:0051716~cellular response to stimulus	21	2.56e-06	0.00435377
GOTERM_BP_ALL	GO:0052548~regulation of endopeptidase activity	8	2.64e-06	0.00449749
GOTERM_BP_ALL	GO:0032879~regulation of localization	18	2.76e-06	0.00470635
GOTERM_BP_ALL	GO:0043069~negative regulation of programmed cell death	14	2.82e-06	0.0048092
GOTERM_BP_ALL	GO:0060548~negative regulation of cell death	14	2.91e-06	0.00495851
GOTERM_BP_ALL	GO:0009605~response to external stimulus	22	3.54e-06	0.00603111
GOTERM_BP_ALL	GO:0019222~regulation of metabolic process	50	3.54e-06	0.0060323
GOTERM_BP_ALL	GO:0052547~regulation of peptidase activity	8	3.64e-06	0.00620226
GOTERM_BP_ALL	GO:0009628~response to abiotic stimulus	14	3.7e-06	0.00630916
GOTERM_BP_ALL	GO:0007275~multicellular organismal development	43	3.77e-06	0.00641372
GOTERM_BP_ALL	GO:0045595~regulation of cell differentiation	16	3.86e-06	0.00656849
GOTERM_BP_ALL	GO:0065007~biological regulation	80	4.08e-06	0.00695132
GOTERM_BP_ALL	GO:0030334~regulation of cell migration	10	4.96e-06	0.00845357
GOTERM_BP_ALL	GO:0009411~response to UV	7	5.07e-06	0.00864139
GOTERM_BP_ALL	GO:0010647~positive regulation of cell communication	13	6.51e-06	0.0110825
GOTERM_BP_ALL	GO:0044093~positive regulation of molecular function	17	7.27e-06	0.0123881
GOTERM_BP_ALL	GO:0006281~DNA repair	12	9.21e-06	0.0156864
GOTERM_BP_ALL	GO:0051347~positive regulation of transferase activity	11	1.28e-05	0.0217671
GOTERM_BP_ALL	GO:0051270~regulation of cell motion	10	1.45e-05	0.024733
GOTERM_BP_ALL	GO:0050678~regulation of epithelial cell proliferation	7	1.5e-05	0.0255364
GOTERM_BP_ALL	GO:0007242~intracellular signaling cascade	25	1.51e-05	0.0256406
GOTERM_BP_ALL	GO:0001558~regulation of cell growth	10	1.51e-05	0.0257758
GOTERM_BP_ALL	GO:0007049~cell cycle	19	1.73e-05	0.02942
GOTERM_BP_ALL	GO:0009314~response to radiation	10	1.93e-05	0.0328536
GOTERM_BP_ALL	GO:0022402~cell cycle process	16	2.01e-05	0.0342562
GOTERM_BP_ALL	GO:0033554~cellular response to stress	16	2.05e-05	0.0349714
GOTERM_BP_ALL	GO:0050896~response to stimulus	47	2.08e-05	0.0354339
GOTERM_BP_ALL	GO:0006974~response to DNA damage stimulus	13	2.29e-05	0.0389426
GOTERM_BP_ALL	GO:0010810~regulation of cell-substrate adhesion	6	2.33e-05	0.039689
GOTERM_BP_ALL	GO:0032147~activation of protein kinase activity	8	2.35e-05	0.0399928
GOTERM_BP_ALL	GO:0006259~DNA metabolic process	15	2.48e-05	0.0421886
