# Supplementary material for: Concordance between somatic copy number loss and down-regulated expression: A pan-cancer study of cancer predisposition genes
Source: Sci Rep. 2016 Dec 8;6:37358. doi: 10.1038/srep37358 (PMC5144096; doi:10.1038/srep37358)
Supplement: Supplementary Table S3 [file srep37358-s4.xls]

## Sheet: S3
Supplementary Table S3. The frequency of GO term from 128 CPGs with frequent CNLs in randomly generated 128 CPGs with 100 permutations
GO term of 128 CPGs with frequent CNL	Number of occurrence in randomly generations 128 CPGs with 100 permutations	Frequency of occurrence in randomly generations 128 CPGs with 100 permutations
GO:0001952~regulation of cell-matrix adhesion	0	0
GO:0010810~regulation of cell-substrate adhesion	0	0
GO:0032147~activation of protein kinase activity	0	0
GO:0043281~regulation of caspase activity	1	0.01
GO:0052547~regulation of peptidase activity	1	0.01
GO:0052548~regulation of endopeptidase activity	1	0.01
GO:0008637~apoptotic mitochondrial changes	4	0.04
GO:0001558~regulation of cell growth	5	0.05
GO:0001836~release of cytochrome c from mitochondria	5	0.05
GO:0051347~positive regulation of transferase activity	10	0.1
GO:0007050~cell cycle arrest	12	0.12
GO:0006915~apoptosis	20	0.2
GO:0043549~regulation of kinase activity	20	0.2
GO:0045859~regulation of protein kinase activity	20	0.2
GO:0008219~cell death	21	0.21
GO:0016265~death	21	0.21
GO:0030334~regulation of cell migration	21	0.21
GO:0050678~regulation of epithelial cell proliferation	21	0.21
GO:0051338~regulation of transferase activity	22	0.22
GO:0006917~induction of apoptosis	23	0.23
GO:0012501~programmed cell death	23	0.23
GO:0012502~induction of programmed cell death	23	0.23
GO:0022402~cell cycle process	27	0.27
GO:0040012~regulation of locomotion	28	0.28
GO:0007049~cell cycle	32	0.32
GO:0051270~regulation of cell motion	32	0.32
GO:0010647~positive regulation of cell communication	34	0.34
GO:0009967~positive regulation of signal transduction	37	0.37
GO:0007242~intracellular signaling cascade	39	0.39
GO:0043085~positive regulation of catalytic activity	44	0.44
GO:0009411~response to UV	45	0.45
GO:0016043~cellular component organization	48	0.48
GO:0009966~regulation of signal transduction	49	0.49
GO:0050790~regulation of catalytic activity	54	0.54
GO:0043069~negative regulation of programmed cell death	55	0.55
GO:0060548~negative regulation of cell death	55	0.55
GO:0043066~negative regulation of apoptosis	57	0.57
GO:0010646~regulation of cell communication	59	0.59
GO:0019220~regulation of phosphate metabolic process	60	0.6
GO:0051174~regulation of phosphorus metabolic process	60	0.6
GO:0009605~response to external stimulus	62	0.62
GO:0032879~regulation of localization	63	0.63
GO:0042325~regulation of phosphorylation	63	0.63
GO:0010942~positive regulation of cell death	64	0.64
GO:0044093~positive regulation of molecular function	64	0.64
GO:0043065~positive regulation of apoptosis	65	0.65
GO:0043068~positive regulation of programmed cell death	65	0.65
GO:0009314~response to radiation	67	0.67
GO:0008285~negative regulation of cell proliferation	68	0.68
GO:0019222~regulation of metabolic process	69	0.69
GO:0006259~DNA metabolic process	70	0.7
GO:0065007~biological regulation	73	0.73
GO:0006974~response to DNA damage stimulus	76	0.76
GO:0006281~DNA repair	77	0.77
GO:0009628~response to abiotic stimulus	77	0.77
GO:0065009~regulation of molecular function	79	0.79
GO:0033554~cellular response to stress	81	0.81
GO:0065008~regulation of biological quality	83	0.83
GO:0007275~multicellular organismal development	85	0.85
GO:0045595~regulation of cell differentiation	86	0.86
GO:0010604~positive regulation of macromolecule metabolic process	89	0.89
GO:0031325~positive regulation of cellular metabolic process	89	0.89
GO:0050793~regulation of developmental process	92	0.92
GO:0051716~cellular response to stimulus	92	0.92
GO:0043067~regulation of programmed cell death	95	0.95
GO:0009893~positive regulation of metabolic process	96	0.96
GO:0010941~regulation of cell death	96	0.96
GO:0032502~developmental process	96	0.96
GO:0042981~regulation of apoptosis	96	0.96
GO:0048513~organ development	96	0.96
GO:0048856~anatomical structure development	96	0.96
GO:0050896~response to stimulus	96	0.96
GO:0051239~regulation of multicellular organismal process	96	0.96
GO:0048731~system development	97	0.97
GO:0042127~regulation of cell proliferation	98	0.98
GO:0042221~response to chemical stimulus	98	0.98
GO:0048519~negative regulation of biological process	99	0.99
GO:0048523~negative regulation of cellular process	99	0.99
GO:0048518~positive regulation of biological process	100	1
GO:0048522~positive regulation of cellular process	100	1
