# Supplementary material for: Concordance between somatic copy number loss and down-regulated expression: A pan-cancer study of cancer predisposition genes
Source: Sci Rep. 2016 Dec 8;6:37358. doi: 10.1038/srep37358 (PMC5144096; doi:10.1038/srep37358)
Supplement: Supplementary Table S4 [file srep37358-s5.xls]

## Sheet: S4
Supplementary Table S4. The 49 CPGs with decreased gene expression induced by CNLs
Gene ID	Official symbol	Position	Official full name	Synonym
23365	ARHGEF12	11q23.3	Rho guanine nucleotide exchange factor (GEF) 12	LARG; PRO2792
8289	ARID1A	1p35.3	AT rich interactive domain 1A (SWI-like)	B120; BAF250; BAF250a; BM029; C1orf4; ELD; MRD14; OSA1; P270; SMARCF1; hELD; hOSA1
57492	ARID1B	6q25.1	AT rich interactive domain 1B (SWI1-like)	6A3-5; BAF250B; BRIGHT; DAN15; ELD/OSA1; MRD12; OSA2; P250R
8314	BAP1	3p21.1	BRCA1 associated protein-1 (ubiquitin carboxy-terminal hydrolase)	HUCEP-13; UCHL2; hucep-6
657	BMPR1A	10q22.3	bone morphogenetic protein receptor, type IA	10q23del; ACVRLK3; ALK3; CD292; SKR5
836	CASP3	4q34	caspase 3, apoptosis-related cysteine peptidase	CPP32; CPP32B; SCA-1
116840	CNTROB	17p13.1	centrobin, centrosomal BRCA2 interacting protein	LIP8; PP1221
129563	DIS3L2	2q37.1	DIS3 like 3'-5' exoribonuclease 2	FAM6A; PRLMNS; hDIS3L2
2074	ERCC6	10q11.23	excision repair cross-complementation group 6	ARMD5; CKN2; COFS; COFS1; CSB; RAD26; UVSS1
157570	ESCO2	8p21.1	establishment of sister chromatid cohesion N-acetyltransferase 2	2410004I17Rik; EFO2; RBS
355	FAS	10q24.1	fas cell surface death receptor	ALPS1A; APO-1; APT1; CD95; FAS1; FASTM; TNFRSF6
2771	GNAI2	3p21.31	guanine nucleotide binding protein (G protein), alpha inhibiting activity polypeptide 2	GIP; GNAI2B; H_LUCA15.1; H_LUCA16.1
2876	GPX1	3p21.3	glutathione peroxidase 1	GPXD; GSHPX1
2531	KDSR	18q21.3	3-ketodihydrosphingosine reductase	DHSR; FVT1; SDR35C1
100144748	KLLN	10q23	killin, p53-regulated DNA replication inhibitor	CWS4; KILLIN
8932	MBD2	18q21	methyl-CpG binding domain protein 2	DMTase; NY-CO-41
79648	MCPH1	8p23.1	microcephalin 1	BRIT1; MCT
9258	MFHAS1	8p23.1	malignant fibrous histiocytoma amplified sequence 1	LRRC65; MASL1
4255	MGMT	10q26	O-6-methylguanine-DNA methyltransferase
166968	MIER3	5q11.2	mesoderm induction early response 1, family member 3
9562	MINPP1	10q23	multiple inositol-polyphosphate phosphatase 1	HIPER1; MINPP2; MIPP
4437	MSH3	5q11 q12	mutS homolog 3	DUP; MRP1
4507	MTAP	9p21	methylthioadenosine phosphorylase	BDMF; DMSFH; DMSMFH; HEL-249; LGMBF; MSAP; c86fus
4601	MXI1	10q24 q25	MAX interactor 1, dimerization protein	MAD2; MXD2; MXI; bHLHc11
64318	NOC3L	10q23.33	nucleolar complex associated 3 homolog (S. cerevisiae)	AD24; C10orf117; FAD24
55505	NOP10	15q14 q15	NOP10 ribonucleoprotein	DKCB1; NOLA3; NOP10P
5071	PARK2	6q25.2 q27	parkin RBR E3 ubiquitin protein ligase	AR-JP; LPRS2; PDJ; PRKN
5108	PCM1	8p22 p21.3	pericentriolar material 1	PTC4
5338	PLD2	17p13.1	phospholipase D2
11201	POLI	18q21.1	polymerase (DNA directed) iota	RAD30B; RAD3OB
5519	PPP2R1B	11q23.2	protein phosphatase 2, regulatory subunit A, beta	PP2A-Abeta; PR65B
5520	PPP2R2A	8p21.2	protein phosphatase 2, regulatory subunit B, alpha	B55A; B55ALPHA; PR52A; PR55A
5728	PTEN	10q23.3	phosphatase and tensin homolog	10q23del; BZS; CWS1; DEC; GLM2; MHAM; MMAC1; PTEN1; TEP1
5921	RASA1	5q13.3	RAS p21 protein activator (GTPase activating protein) 1	CM-AVM; CMAVM; GAP; PKWS; RASA; RASGAP; p120GAP; p120RASGAP
11186	RASSF1	3p21.3	Ras association (RalGDS/AF-6) domain family member 1	123F2; NORE2A; RASSF1A; RDA32; REH3P21
6392	SDHD	11q23	succinate dehydrogenase complex, subunit D, integral membrane protein	CBT1; CII-4; CWS3; PGL; PGL1; QPs3; SDH4; cybS
6455	SH3GL1	19p13.3	SH3-domain GRB2-like 1	CNSA1; EEN; SH3D2B; SH3P8
4088	SMAD3	15q22.33	SMAD family member 3	HSPC193; HsT17436; JV15-2; LDS1C; LDS3; MADH3
4089	SMAD4	18q21.1	SMAD family member 4	DPC4; JIP; MADH4; MYHRS
6794	STK11	19p13.3	serine/threonine kinase 11	LKB1; PJS; hLKB1
51684	SUFU	10q24.32	suppressor of fused homolog (Drosophila)	PRO1280; SUFUH; SUFUXL
6929	TCF3	19p13.3	transcription factor 3	E2A; E47; ITF1; TCF-3; VDIR; bHLHb21
8797	TNFRSF10A	8p21	tumor necrosis factor receptor superfamily, member 10a	APO2; CD261; DR4; TRAILR-1; TRAILR1
8795	TNFRSF10B	8p22 p21	tumor necrosis factor receptor superfamily, member 10b	CD262; DR5; KILLER; KILLER/DR5; TRAIL-R2; TRAILR2; TRICK2; TRICK2A; TRICK2B; TRICKB; ZTNFR9
7157	TP53	17p13.1	tumor protein p53	BCC7; LFS1; P53; TRP53
55135	WRAP53	17p13.1	WD repeat containing, antisense to TP53	DKCB3; TCAB1; WDR79
7486	WRN	8p12	werner syndrome, RecQ helicase-like	RECQ3; RECQL2; RECQL3
51741	WWOX	16q23	WW domain containing oxidoreductase	D16S432E; EIEE28; FOR; FRA16D; HHCMA56; PRO0128; SCAR12; SDR41C1; WOX1
463	ZFHX3	16q22.3	zinc finger homeobox 3	ATBF1; ATBT; ZNF927
