# Supplementary material for: Concordance between somatic copy number loss and down-regulated expression: A pan-cancer study of cancer predisposition genes
Source: Sci Rep. 2016 Dec 8;6:37358. doi: 10.1038/srep37358 (PMC5144096; doi:10.1038/srep37358)
Supplement: Supplementary Table S5 [file srep37358-s6.xls]

## Sheet: S5
Supplementary Table S5. The CNV frequency of 49 CPGs with decreased gene expression induced by CNLs in pan-cancer
Study abbreviation	Study name	Number of cases altered	Percent cases altered
Pancreas (UTSW)	Pancreatic Cancer (UTSW, Nat Commun 2015)	82	0.752
MPNST (MSKCC)	Malignant Peripheral Nerve Sheath Tumor (MSKCC, Nature Genetics 2014)	11	0.733
Prostate (MICH)	Prostate Adenocarcinoma, Metastatic (Michigan, Nature 2012)	43	0.705
Esophagus (TCGA)	Esophageal Carcinoma (TCGA, Provisional)	62	0.674
GBM (TCGA)	Glioblastoma Multiforme (TCGA, Provisional)	364	0.631
CCLE (Novartis/Broad 2012)	Cancer Cell Line Encyclopedia (Novartis/Broad, Nature 2012)	620	0.623
Stomach (TCGA)	Stomach Adenocarcinoma (TCGA, Provisional)	266	0.603
Bladder (TCGA)	Bladder Urothelial Carcinoma (TCGA, Provisional)	241	0.591
Prostate (SU2C)	Metastatic Prostate Cancer, SU2C/PCF Dream Team (Robinson et al., Cell 2015)	86	0.573
DLBC (TCGA)	Lymphoid Neoplasm Diffuse Large B-cell Lymphoma (TCGA, Provisional)	27	0.563
Uterine CS (TCGA)	Uterine Carcinosarcoma (TCGA, Provisional)	31	0.554
Lung squ (TCGA)	Lung Squamous Cell Carcinoma (TCGA, Provisional)	277	0.553
Ovarian (TCGA)	Ovarian Serous Cystadenocarcinoma (TCGA, Provisional)	307	0.53
GBM (TCGA 2013)	Glioblastoma (TCGA, Cell 2013)	291	0.517
Sarcoma (TCGA)	Sarcoma (TCGA, Provisional)	132	0.516
Prostate (TCGA)	Prostate Adenocarcinoma (TCGA, Provisional)	252	0.512
Bladder (TCGA pub)	Bladder Urothelial Carcinoma (TCGA, Nature 2014)	65	0.508
GBM (TCGA 2008)	Glioblastoma (TCGA, Nature 2008)	103	0.5
Prostate (TCGA 2015)	Prostate Adenocarcinoma (TCGA, Cell 2015)	165	0.495
Melanoma (TCGA)	Skin Cutaneous Melanoma (TCGA, Provisional)	172	0.47
Head & neck (TCGA)	Head and Neck Squamous Cell Carcinoma (TCGA, Provisional)	228	0.437
Pancreas (TCGA)	Pancreatic Adenocarcinoma (TCGA, Provisional)	80	0.435
NCI-60	NCI-60 Cell Lines (NCI, Cancer Res. 2012)	25	0.417
Stomach (TCGA pub)	Stomach Adenocarcinoma (TCGA, Nature 2014)	122	0.416
Prostate (Broad/Cornell 2013)	Prostate Adenocarcinoma (Broad/Cornell, Cell 2013)	23	0.411
Ovarian (TCGA pub)	Ovarian Serous Cystadenocarcinoma (TCGA, Nature 2011)	200	0.409
Colorectal (TCGA)	Colorectal Adenocarcinoma (TCGA, Provisional)	251	0.408
Lung squ (TCGA pub)	Lung Squamous Cell Carcinoma (TCGA, Nature 2012)	72	0.404
Lung adeno (TCGA)	Lung Adenocarcinoma (TCGA, Provisional)	200	0.388
Lung adeno (TCGA pub)	Lung Adenocarcinoma (TCGA, Nature 2014)	83	0.361
Head & neck (TCGA pub)	Head and Neck Squamous Cell Carcinoma (TCGA, in revision)	99	0.355
Bladder (MSKCC 2012)	Bladder Cancer (MSKCC, J Clin Oncol 2013)	33	0.34
ACyC (MSKCC)	Adenoid Cystic Carcinoma (MSKCC, Nat Genet 2013)	20	0.333
Breast (TCGA)	Breast Invasive Carcinoma (TCGA, Provisional)	352	0.326
Breast (TCGA pub2015)	Breast Invasive Carcinoma (TCGA, Cell 2015)	352	0.326
Liver (TCGA)	Liver Hepatocellular Carcinoma (TCGA, Provisional)	120	0.324
Glioma (TCGA)	Brain Lower Grade Glioma (TCGA, Provisional)	161	0.314
Uterine (TCGA)	Uterine Corpus Endometrial Carcinoma (TCGA, Provisional)	166	0.308
ACC (TCGA)	Adrenocortical Carcinoma (TCGA, Provisional)	27	0.3
Cervical (TCGA)	Cervical Squamous Cell Carcinoma and Endocervical Adenocarcinoma (TCGA, Provisional)	87	0.295
Sarcoma (MSKCC)	Sarcoma (MSKCC/Broad, Nature Genetics 2010)	61	0.295
Prostate (MSKCC 2010)	Prostate Adenocarcinoma (MSKCC, Cancer Cell 2010)	54	0.278
Breast (BCCRC Xenograft)	Breast cancer patient xenografts (British Columbia, Nature 2014)	26	0.224
Colorectal (TCGA pub)	Colorectal Adenocarcinoma (TCGA, Nature 2012)	54	0.21
Lung adeno (Broad)	Lung Adenocarcinoma (Broad, Cell 2012)	35	0.192
Breast (TCGA pub)	Breast Invasive Carcinoma (TCGA, Nature 2012)	146	0.188
ccRCC (TCGA)	Kidney Renal Clear Cell Carcinoma (TCGA, Provisional)	99	0.188
Prostate (Broad/Cornell 2012)	Prostate Adenocarcinoma (Broad/Cornell, Nature Genetics 2012)	19	0.174
Uterine (TCGA pub)	Uterine Corpus Endometrioid Carcinoma (TCGA, Nature 2013)	62	0.171
Uveal melanoma (TCGA)	Uveal Melanoma (TCGA, Provisional)	12	0.15
PCPG (TCGA)	Pheochromocytoma and Paraganglioma (TCGA, Provisional)	22	0.136
pRCC (TCGA)	Kidney Renal Papillary Cell Carcinoma (TCGA, Provisional)	38	0.132
AML (TCGA pub)	Acute Myeloid Leukemia (TCGA, NEJM 2013)	21	0.11
AML (TCGA)	Acute Myeloid Leukemia (TCGA, Provisional)	21	0.11
chRCC (TCGA)	Kidney Chromophobe (TCGA, Cancer Cell 2014)	6	0.091
chRCC (TCGA)	Kidney Chromophobe (TCGA, Provisional)	6	0.091
ccRCC (TCGA pub)	Kidney Renal Clear Cell Carcinoma (TCGA, Nature 2013)	34	0.078
Liver (AMC)	Liver Hepatocellular Carcinoma (AMC, Hepatology 2014)	17	0.074
Thyroid (TCGA)	Thyroid Carcinoma (TCGA, Provisional)	22	0.044
Thyroid (TCGA pub)	Papillary Thyroid Carcinoma (TCGA, Cell 2014)	15	0.03
Prostate (MSKCC 2014)	Prostate Adenocarcinoma CNA study (MSKCC, PNAS 2014)	2	0.019
Bladder (MSKCC 2014)	Bladder Cancer (MSKCC, Eur Urol 2014)	0	0
