# Supplementary material for: Concordance between somatic copy number loss and down-regulated expression: A pan-cancer study of cancer predisposition genes
Source: Sci Rep. 2016 Dec 8;6:37358. doi: 10.1038/srep37358 (PMC5144096; doi:10.1038/srep37358)
Supplement: Supplementary Table S6 [file srep37358-s7.xls]

## Sheet: S6
Supplementary Table S6. The significantly enriched GO annotations in the 49 human CPGs with decreased gene expression induced by CNLs
Annotation source	Functional term	Proportion of annotated to all 49 CPGs	P-value	Q-value
GOTERM_BP_ALL	GO:0006917~induction of apoptosis	11	3.0766e-08	4.904e-05
GOTERM_BP_ALL	GO:0012502~induction of programmed cell death	11	3.16867e-08	5.05076e-05
GOTERM_BP_ALL	GO:0042981~regulation of apoptosis	14	4.47609e-07	0.000713472
GOTERM_BP_ALL	GO:0043065~positive regulation of apoptosis	11	4.82747e-07	0.000769482
GOTERM_BP_ALL	GO:0043067~regulation of programmed cell death	14	5.01231e-07	0.000798944
GOTERM_BP_ALL	GO:0043068~positive regulation of programmed cell death	11	5.14524e-07	0.000820133
GOTERM_BP_ALL	GO:0010941~regulation of cell death	14	5.22781e-07	0.000833294
GOTERM_BP_ALL	GO:0010942~positive regulation of cell death	11	5.36716e-07	0.000855505
GOTERM_BP_ALL	GO:0010646~regulation of cell communication	15	1.28627e-06	0.00205026
GOTERM_BP_ALL	GO:0048518~positive regulation of biological process	20	2.33716e-06	0.0037253
GOTERM_BP_ALL	GO:0042127~regulation of cell proliferation	13	2.56175e-06	0.00408327
GOTERM_BP_ALL	GO:0048522~positive regulation of cellular process	19	2.73638e-06	0.00436161
GOTERM_BP_ALL	GO:0048523~negative regulation of cellular process	18	3.01503e-06	0.00480576
GOTERM_BP_ALL	GO:0065009~regulation of molecular function	14	3.65842e-06	0.00583125
GOTERM_BP_ALL	GO:0043281~regulation of caspase activity	6	3.93633e-06	0.00627421
GOTERM_BP_ALL	GO:0052548~regulation of endopeptidase activity	6	4.73357e-06	0.0075449
GOTERM_BP_ALL	GO:0050790~regulation of catalytic activity	13	5.41443e-06	0.00863009
GOTERM_BP_ALL	GO:0052547~regulation of peptidase activity	6	5.98778e-06	0.00954391
GOTERM_BP_ALL	GO:0009966~regulation of signal transduction	13	7.92085e-06	0.0126248
GOTERM_BP_ALL	GO:0048519~negative regulation of biological process	18	1.00189e-05	0.0159686
GOTERM_BP_ALL	GO:0009411~response to UV	5	3.00755e-05	0.0479286
GOTERM_CC_ALL	GO:0005654~nucleoplasm	14	4.46706e-07	0.000509638
GOTERM_CC_ALL	GO:0031981~nuclear lumen	17	7.38411e-07	0.000842437
GOTERM_CC_ALL	GO:0070013~intracellular organelle lumen	18	2.19499e-06	0.0025042
GOTERM_CC_ALL	GO:0043233~organelle lumen	18	3.01173e-06	0.00343598
GOTERM_CC_ALL	GO:0044428~nuclear part	18	3.05786e-06	0.00348861
GOTERM_CC_ALL	GO:0031974~membrane-enclosed lumen	18	3.94696e-06	0.00450293
GOTERM_CC_ALL	GO:0044451~nucleoplasm part	10	1.708e-05	0.0194845
GOTERM_MF_ALL	GO:0010843~promoter binding	5	2.39574e-05	0.0309389
